# Supplementary material for: A Sensitive and Selective Colorimetric Method Based on the Acetylcholinesterase-like Activity of Zeolitic Imidazolate Framework-8 and Its Applications
Source: Molecules. 2022 Nov 3;27(21):7491. doi: 10.3390/molecules27217491 (PMC9656881; doi:10.3390/molecules27217491)
Supplement: Supplementary file 1 [file molecules-27-07491-s001.zip]

Archive with 1 entries (1 files):
- molecules-1975578-supplementary.pdf
